# Supplementary material for: Multidirectional Characterization of Phytochemical Profile and Health-Promoting Effects of Ziziphora bungeana Juz. Extracts
Source: Molecules. 2022 Dec 16;27(24):8994. doi: 10.3390/molecules27248994 (PMC9788533; doi:10.3390/molecules27248994)
Supplement: Supplementary file 1 [file molecules-27-08994-s001.zip]

Archive with 1 entries (1 files):
- molecules-2065328-supplementary.pdf
